# Supplementary material for: Facile Cellulase Immobilisation on Bioinspired Silica
Source: Nanomaterials (Basel). 2022 Feb 13;12(4):626. doi: 10.3390/nano12040626 (PMC8880491; doi:10.3390/nano12040626)
Supplement: Supplementary file 1 [file nanomaterials-12-00626-s001.zip]

Archive with 1 entries (1 files):
- nanomaterials-1555074-supplementary.pdf
